# Supplementary material for: Combined Computational and Experimental Studies of Anabasine Encapsulation by Beta-Cyclodextrin
Source: Plants (Basel). 2022 Aug 31;11(17):2283. doi: 10.3390/plants11172283 (PMC9460387; doi:10.3390/plants11172283)
Supplement: Supplementary file 1 [file plants-11-02283-s001.zip]

Archive with 1 entries (1 files):
- plants-1853535-supplementary.pdf
